# Supplementary material for: A feed-forward loop between nuclear translocation of CXCR4 and HIF-1α promotes renal cell carcinoma metastasis
Source: Oncogene. 2018 Sep 3;38(6):881–95. doi: 10.1038/s41388-018-0452-4 (PMC6367212; doi:10.1038/s41388-018-0452-4)
Supplement: Supplementary file 4 — Supplementary table 1 [file 41388_2018_452_MOESM4_ESM.xlsx]

## Sheet: Sheet1
Supplementary Table 1. Clinical characteristics of RCC patients in cohort 1
Patient ID	Age	Gender	Symptom	Tumor location	Tumor size (cm)	TNM stage	Pathological diagnosis	Fuhrman grade	Proliferation Rate	CXCR4 subcellular distribution	HIF-1α subcellular distribution
M1	72	Female	None	Left	7.5	T2N0M1	ccRCC	Ⅲ	3	Total nuclear	Nuclear
M2	71	Male	Local	Left	12.8	T2N0M1	ccRCC	Ⅱ	2	Total nuclear	Nuclear
M3	50	Female	None	Left	9.4	T2N0M1	ccRCC	Ⅳ	2	Total nuclear	Nuclear
M4	68	Male	General	Right	6.2	T1N0M1	ccRCC	Ⅱ	4	Total nuclear	Nuclear
M5	67	Female	None	Right	13.9	T2N0M1	ccRCC	Ⅱ-Ⅲ	3	Total nuclear	Nuclear
P1	52	Male	Local	Left	4.6	T1N0M0	ccRCC	Ⅲ	2	Partial nuclear	Nuclear
P2	59	Male	None	Right	5.9	T1N0M0	ccRCC	Ⅱ-Ⅲ	3	Partial nuclear	Cytoplasmic
P3	57	Male	None	Left	3.7	T1N0M0	ccRCC	Ⅲ	3	Total nuclear	Nuclear
P4	52	Male	Local	Left	8.1	T2N0M0	ccRCC	Ⅱ	3	Total nuclear	Cytoplasmic
P5	40	Female	None	Right	7.5	T2N0M0	ccRCC	Ⅱ	2	Partial nuclear	Nuclear
P6	64	Female	None	Right	12.6	T2N0M0	ccRCC	Ⅱ	2	Total nuclear	Cytoplasmic
P7	58	Male	Local	Right	11.3	T2N0M0	ccRCC	Ⅱ	2	Partial nuclear	Cytoplasmic
P8	53	Male	Local	Left	3.3	T1N0M0	ccRCC	Ⅱ	1	Total nuclear	Nuclear
P9	58	Male	None	Right	4.5	T1N0M0	ccRCC	Ⅰ	2	Partial nuclear	Nuclear
P10	60	Male	None	Right	5.8	T1N0M0	ccRCC	Ⅲ	2	Total nuclear	Cytoplasmic
P11	68	Male	None	Right	2.6	T1N0M0	ccRCC	Ⅲ	1	Total nuclear	Nuclear

## Sheet: Sheet2
		13-22
	⒖⒖⒖ⅡⅡ
	Ⅰ
		48-57
