# Supplementary material for: A feed-forward loop between nuclear translocation of CXCR4 and HIF-1α promotes renal cell carcinoma metastasis
Source: Oncogene. 2018 Sep 3;38(6):881–95. doi: 10.1038/s41388-018-0452-4 (PMC6367212; doi:10.1038/s41388-018-0452-4)
Supplement: Supplementary file 5 — Supplementary table 2 [file 41388_2018_452_MOESM5_ESM.xlsx]

## Sheet: Sheet1
Supplementary Table 2. CXCR4 expression and clinical characteristics of RCC patients in cohort 2
Variables	All patients (n=98)	CXCR4 subcellular distribution in tumor tissues			p value	CXCR4 subcellular distribution in adjacent tumor tissues			p value
		Cytoplasmic (n=3)	Partial nuclear (n=25)	Nuclear (n=70)		Negative and Cytoplasmic (n=8)	Partial nuclear (n=69)	Nuclear (n=21)
Gender					0.563				0.098
Male	61	2	13	46		2	45	14
Female	37	1	12	24		6	24	7
Age (years, mean± s.d.)	55.73 ± 12.34	51.00 ± 14.80	58.24 ± 14.08	55.04±11.62	0.433	53.50 ± 12.24	55.64 ± 12.43	56.90 ± 12.55	0.927
Symptom					0.843				0.221
None	64	2	15	47		3	47	14
Local	32	1	10	21		4	21	7
General	2	0	0	2		1	1	0
Tumor location					0.73				0.356
Left	46	2	11	33		5	29	12
Right	52	1	14	37		3	40	9
Tumor size (cm, mean± s.d.)	6.202 ± 3.212	3.67 ± 1.04	6.232 ± 2.72	6.3 ± 3.41	0.168	6.375 ± 2.888	6.316 ± 3.569	5.762 ± 1.882	0.175
T stage					1				0.643
T1-T2	88	3	23	62		7	61	20
T3-T4	10	0	2	8		1	8	1
Lymph node metastasis					0.869				0.276
No	93	3	25	65		7	65	21
Yes	5	0	0	5		1	4	0
Distant metastasis					0.603				0.332
No	95	3	25	67		7	67	21
Yes	3	0	0	3		1	2	0
Pathology					0.798				0.871
ccRCC	88	3	22	63		8	61	19
Others	10	0	3	7		0	8	2
Fuhrman grade					0.444				0.7
Ⅰ/Ⅱ	61	3	17	41		5	44	12
Ⅲ/Ⅳ	27	0	5	22		3	17	7
Proliferation rate					0.473				0.065
0-2	44	2	9	33		3	36	5
3-5	54	1	16	37		5	33	16
