# Supplementary material for: A feed-forward loop between nuclear translocation of CXCR4 and HIF-1α promotes renal cell carcinoma metastasis
Source: Oncogene. 2018 Sep 3;38(6):881–95. doi: 10.1038/s41388-018-0452-4 (PMC6367212; doi:10.1038/s41388-018-0452-4)
Supplement: Supplementary file 6 — Supplementary table 3 [file 41388_2018_452_MOESM6_ESM.xlsx]

## Sheet: Sheet1
Supplementary Table 3. HIF-1α expression and clinical characteristics of RCC patients in cohort 2
Variables	All patients (n=98)	HIF-1α subcellular distribution in tumor tissues			p value	HIF-1α subcellular distribution in adjacent tumor tissues			p value
		Negative (n=17)	Cytoplasmic (n=17)	Nuclear (n=64)		Negative (n=12)	Cytoplasmic (n=72)	Nuclear (n=14)
Gender					0.283				0.889
Male	61	8	10	43		8	45	8
Female	37	9	7	21		4	27	6
Age (years, mean± s.d.)	55.73 ± 12.34	56.41 ± 14.10	54.24 ± 15.96	55.95 ± 10.88	0.316	52.58 ± 13.08	56.03 ± 12.43	56.93 ± 11.67	0.871
Symptom					0.369				0.07
None	64	14	9	41		5	52	7
Local	32	3	8	21		6	19	7
Gender	2	0	0	2		1	1	0
Tumor location					0.876				0.203
Left	46	9	8	29		7	30	9
Right	52	8	9	35		5	42	5
Tumor size (cm, mean± s.d.)	6.202 ± 3.212	5.853 ± 5.350	6.912 ± 3.133	6.106 ± 2.438	0.048	7.083 ± 3.579	5.826 ± 3.195	7.379 ± 2.723	0.4
T stage					0.696				0.856
T1-T2	88	16	16	56		11	65	12
T3-T4	10	1	1	8		1	7	2
Lymph node metastasis					0.823				0.253
No	93	17	16	60		12	69	12
Yes	5	0	1	4		0	3	2
Distant metastasis					1				0.373
No	95	17	17	61		11	70	14
Yes	3	0	0	3		1	2	0
Pathology					0.167				0.236
ccRCC	88	16	13	59		12	65	11
Others	10	1	4	5		0	7	3
Fuhrman grade					0.053				0.865
Ⅰ/Ⅱ	61	15	8	38		9	45	7
Ⅲ/Ⅳ	27	1	5	21		3	20	4
Proliferation rate					0.031				1
0-2	44	12	9	23		5	33	6
3-5	54	5	8	41		7	39	8
