# Supplementary material for: A feed-forward loop between nuclear translocation of CXCR4 and HIF-1α promotes renal cell carcinoma metastasis
Source: Oncogene. 2018 Sep 3;38(6):881–95. doi: 10.1038/s41388-018-0452-4 (PMC6367212; doi:10.1038/s41388-018-0452-4)
Supplement: Supplementary file 7 — Supplementary table 4 [file 41388_2018_452_MOESM7_ESM.xlsx]

## Sheet: Sheet1
Supplemental Table 4. Cox analysis of factors associated with MFS in cohort 2
Variables	Multivariate
	Hazard Ratio	95% CI	p-value
CXCR4 subcellular localization	4.301	1.004-18.421	0.049
HIF-1 α subcellular localization	5.213	1.417-19.181	0.013
T.N.M stage	2.067	1.471-2.903	0
