# Supplementary material for: A feed-forward loop between nuclear translocation of CXCR4 and HIF-1α promotes renal cell carcinoma metastasis
Source: Oncogene. 2018 Sep 3;38(6):881–95. doi: 10.1038/s41388-018-0452-4 (PMC6367212; doi:10.1038/s41388-018-0452-4)
Supplement: Supplementary file 8 — Supplementary table 5 [file 41388_2018_452_MOESM8_ESM.xlsx]

## Sheet: Sheet1
Supplementary Table 5. Sequences of primers used for qPCR in this study
CXCR4	Forward(5'-3')	CTGCCCTCCTGCTGACTATT
	Reverse(5'-3')	GCTGAAACTGGAACACAACC
CXCR4-ChIP	Forward(5'-3')	GAGTGCAGTCTGGGCAATCC
	Reverse(5'-3')	CGGGCGTCTTCCACGATTTTG
CXCR4-wild	Forward(5'-3')	CTATGTTGGCGTCTGGAT
	Reverse(5'-3')	TGACTGTGGTCTTGAGGG
HIF-1α	Forward(5'-3')	ACCCACATACATAAAGAAAC
	Reverse(5'-3')	CAAAGCGACAGATAACAC
MMP9	Forward(5'-3')	AGGACGGCAATGCTGATG
	Reverse(5'-3')	TCGTAGTTGGCGGTGGTG
TWIST	Forward(5'-3')	TCCGCAGTCTTACGAGGAGC
	Reverse(5'-3')	GCTTGAGGGTCTGAATCTTGCT
CXCL12	Forward(5'-3')	GAGCCAACGTCAAGCATCTC
	Reverse(5'-3')	CTTTAGCTTCGGGTCAATGC
GAPDH	Forward(5'-3')	AGAAGGCTGGGGCTCATTTG
	Reverse(5'-3')	AGGGGCCATCCACAGTCTTC
Primers CXCR4 were used to detect both wild type CXCR4 and CXCR4 with synonymous mutation.
Primers CXCR4-ChIP were used to detect the promoter region of CXCR4 enriched by HIF-1α.
Primers CXCR4-wild were used to detect wild type CXCR4 but not CXCR4 with synonymous mutation.
