# Supplementary material for: A feed-forward loop between nuclear translocation of CXCR4 and HIF-1α promotes renal cell carcinoma metastasis
Source: Oncogene. 2018 Sep 3;38(6):881–95. doi: 10.1038/s41388-018-0452-4 (PMC6367212; doi:10.1038/s41388-018-0452-4)
Supplement: Supplementary file 9 — Supplementary table 6 [file 41388_2018_452_MOESM9_ESM.xlsx]

## Sheet: Sheet1
Supplementary Table 6. Primary Antibodies Used in This Study
Antigens	Manufacturer	catalog number	Application
CXCR4	Abcam	ab2074	1:1000 for WB
			1:100 for IHC
	Abcam	ab124824	1:100 for Duolink assay
			ICC
HIF-1 α	Cell Signaling Technology	2355s	1:1000 for WB
	Abcam	ab51608	1:150 for IHC
	Abcam	ab1	1:50 for Duolink assay
			1:50 for ChIP
			ICC
Lamin B	Abcam	ab16048	1:2000 for WB
GAPDH	Abcam	ab9485	1:2000 for WB
Flag	Sigma	F3165	1:100 for IP
WB, western blot; IHC, Immunohistochemistry; ICC, Immunocytochemistry; IP, immunoprecipitation; ChIP, Chromatin Immunoprecipitation.
